# Supplementary material for: Correction of Fanconi Anemia Mutations Using Digital Genome Engineering
Source: Int J Mol Sci. 2022 Jul 29;23(15):8416. doi: 10.3390/ijms23158416 (PMC9369391; doi:10.3390/ijms23158416)
Supplement: Supplementary file 1 [file ijms-23-08416-s001.zip]

Archive with 1 entries (1 files):
- Supp Figures S1-S3.pptx
